# Supplementary material for: Obesity as a Potential Explanatory Factor in the Association Between Socioeconomic Position and Multidimensional Cardiometabolic Risk
Source: Med Sci (Basel). 2026 Jul 9;14(3):382. doi: 10.3390/medsci14030382 (PMC13413732; doi:10.3390/medsci14030382)
Supplement: Supplementary file 1 [file medsci-14-00382-s001.zip]

Archive with 1 entries (1 files):
- medsci-4388118-supplementary.pdf
